# Supplementary material for: Fluoride Alters Gene Expression via Histone H3K27 Acetylation in Ameloblast-like LS8 Cells
Source: Int J Mol Sci. 2024 Sep 4;25(17):9600. doi: 10.3390/ijms25179600 (PMC11395493; doi:10.3390/ijms25179600)
Supplement: Supplementary file 1 [file ijms-25-09600-s001.zip]

Archive with 8 entries (8 files):
- Fig S5.jpg
- FigS1.jpg
- FigS2.jpg
- FigS3.jpg
- FigS4.jpg
- ijms-3146221-supplementary.pdf
- Supp S6.jpg
- Table S1.jpg
